# Supplementary material for: Transcriptomic Insights into Innate Immunity Responding to Red Rot Disease in Red Alga Pyropia yezoensis
Source: Int J Mol Sci. 2019 Nov 27;20(23):5970. doi: 10.3390/ijms20235970 (PMC6928737; doi:10.3390/ijms20235970)
Supplement: Supplementary file 1 [file ijms-20-05970-s001.zip]

Archive with 11 entries (11 files):
- FIG S1.tif
- FIG S2.tif
- FIG S3.tif
- FIG S4.tif
- FIG S5.tif
- FIG S6.tif
- FIG S7.tif
- File S1.fasta
- File S3.pdf
- Files S2.pdf
- TableS1.pdf
