# Supplementary material for: Transcriptomic Insights into Innate Immunity Responding to Red Rot Disease in Red Alga Pyropia yezoensis
Source: Int J Mol Sci. 2019 Nov 27;20(23):5970. doi: 10.3390/ijms20235970 (PMC6928737; doi:10.3390/ijms20235970)
Supplement: Supplementary file 1 [file ijms-20-05970-s001.zip › File S1.fasta]

>py03374.t1
MQIFVKTLTGKTITLEVESSDTIDNVKSKIQDKEGIPPDQQRLIFAGKQLEDGRTLSDYN
IQKESTLHLVLRLRGGGGNSDKGAKIFKMKCAQCHSYEAGISKQGPSLHGLFGRKSGTVE
GFSYTAANKNSGITWGEDTLGEYLINPKKYIPGTKMVFPGLKSAKDRADLIAFLKGATA*
>py01723.t1
MRLSGTKRARTAAANDGAGAAASDATPPLPPLPPSARLPSCNSAAVAGGGGGTERALRGA
AAPGARRDSMAGRGGGGGGAGASGGGGGGGGGGGSGHHGAAAPAAAVGGGAGVGSSGSSG
GGGSARKLKFTIAPFRHRTAAADSFAEETWASIRSALLAIYRRDTSSLSYEELYRYAYNM
VLHKLGDMLYNGLAETLRLHLAGVASAAAAAPAAGLLAELGAQWHWFSLSLVSVRDILMY
MDRTYVVSRRLPSVRALGLALFRDTVVRAPSVRPRLIAALLGAVEAERQGATVDDSLLRA
TTSMLAELGDDDDGIGVSIGLGRGGQSGAAIASPSAGGATGASGAAASGAAVSDSGVAAG
GSSRRRSVYEVDFEEPFLEATSTFYAREARKLLSENAVADYLRVAAARLEQESARVTRFL
QPRTRSRVTAVTQDELLSKHLDELVSAPQSGLLWMLRNDRHADVGLLFRLLRDVPGGSSS
LRATLKREVLERGADIVRDAAAPTAEPVAVVESLLALKLKYDRTLAASFSLSASAGMLAS
AAAVGAAAGDADRRASHHGTSGSSGAVGDAFVARGSAGADGMVVDGGSGVVVGNVTIPPE
RQFVTAVSEAFERFLNSFERAPEYLSLYVDRLMRSATKGRGEEDIDARLDAVLTLFRFVD
EKDAFERYYKQHLAKRLLSSRTLSDDAERSFIAKLKNECGHIYTSKLEAMFKDIKVSAET
SAAFRTSVRTSHAASRTEVGGAALVDGAGAAADAGLEGRAAAAADGDADVVIVDAPGAVA
VPPPGAPVGEGLHDGGVDGLHGIDFSVAILTTGSWPLTPSSPLVVSPEVLYCMRRLETFY
GERHTGRRLTWLPHMGNAELRGRFGGGTRLHELSMTAAAAAVLLLFNRADSLTTVDIGTA
TGLTGGELKRTLQALSLAKYRVLNKSPRVRVVADTDVFSFNDAFTSKLFRFKVLTVSAGK
ETDAEKKETRSRIDDDRKPQIEAALVRIMKARKRLEHSALVAEATSLLTPRFTPPPADVK
KRIESLVEREFLTRDAENARVYHYVA*
>py02100.t1
MAPPMAAFVGSLAGKPLRCASAARAPAAVVSRPLGAGVVAPARRAARPAFRMAADDASGD
AGSAGGDAGGATATAPPPAASADGETYQFQAEVSRVMKLIINSLYSNKEIFARELVSNAS
DACDKKRFLSLTDGGAASETDFFIRVKADQDAKTIAIEDNGIGMTKQELIANLGSIATSG
TAKFAEALGDTAKNDDVSLIGQFGVGFYAAFLVADNVTVVSRSATAPNAPTYTWTSDSES
SYTIAEGDGGVPLEGDSGTRITLHVKPGSMELLENHRLGDLLKRYSEFIAFPIYAWETST
EMVEEADGDEKNEDGTPKMKKVPSTVSEWSQVNKLKPLWMRRPREVEEEDYNEFYKTLAK
DALAPMAHSHFAVEGDVEFRAVLFTPSMLPYELQQNMFDEAGRMLKLYVKRVFISDKFEE
FVPRWLCFVRGVVDSEDLPLNVSREILQQSRVLRIISKRLVRKCVDMFKEIAGREDQTEY
TKFWSQFGRYLKAGIIDDSDYAEELAGLTRWYSSASGDEVTSFAEYVSRMKEGQSEIYYV
TGSSKAAAANAPAMEKLRSAGYEVLYLTEAIDEIAVQSLSTIKTKLAVDSDAGKAGEEGT
LKLADVAKESFKMPVDDSKSESDKAKEEANAVELTEVTTYLQTLLSKTVSKVTLSKRLTE
SPSAIVQSDFGVSPTMERYMRENSATGSSDLEQYLSTARTLEINPDHPIVRSLKAKLTVS
KDGDDSTAQLGTLLYDLALLTGGYNLSDTAGFASRVSSLVSSAVGEPAAPAPAESAAEPA
AEPESKAVDPEVV*
>py02384.t1
MDVFVMDLFHPPTAPRSRGRNADASSLWQPTAASSWTQNMSVWRPHSAVTRSDDGATHIR
FETPGFPRDRLHIELSDDRSHLTVSGTARTKTGPANGDGDASAKDGAGDGKARGPWASVD
ERQFTQTYRLPRDADVEGIKADYEHGVLAITVPAKHADMLPQKRTIAIRDKEDAKVAKQ*
>py02573.t1
MADADGSVARLPRRLRGVVDLVTGEGLLFGTTPDGRAYLTWSDEAAGGVQLASQSLFARP
PAGGGCATPVWCIRSVKRRTSPASAGPWGGHGGAGGGRGRGVLHDALSTFLDRMAGTYGS
SHVPSPLLGAPAGAGSAIAVAPPAISCHRWPASRAAASRLSAVVATAVRLRTRPVGMGDG
GGGGLGGGGGGGGGGAHHLWVAAAVGGGGGGGGGGGIAAGDANSDGSLVVYGGLAALSAV
PPPGGRPVRRRRPRLGTAMVVGYPCGVCGAVFNRSYNRNVHTRKHGVETPVRCPIPG*
>py03064.t1
MKASGMALARRIVPLLDRVLVEKVAPKKTSAGGILLPESAVSKLNEGTVLAVGPGARGKS
GEVIPPSVSAGDTVVLPEYGGAAVEVEGKEMWLFRDEDLLGKVVAE*
>py03343.t1
MCTMAPTRTLFRATAAALAVVVAVVTAAATPSAACSCLPPPPLSEAVAASAFTIRATVTA
AVFIPDPLEEQGKDKVYAATVRRSFKGCLPRRIELVSGANSALCGVTLQVGTTYLFVLRA
ADGAGKYRVSSCDTLRVWSEVSWADRKTLAGANNLVCPRSPWVFGPYAYSLTFLRRIEGG
SSLHADLPHSLVVLFLHSRLLCVLALPTPSAL*
>py03374.t1
MQIFVKTLTGKTITLEVESSDTIDNVKSKIQDKEGIPPDQQRLIFAGKQLEDGRTLSDYN
IQKESTLHLVLRLRGGGGNSDKGAKIFKMKCAQCHSYEAGISKQGPSLHGLFGRKSGTVE
GFSYTAANKNSGITWGEDTLGEYLINPKKYIPGTKMVFPGLKSAKDRADLIAFLKGATA*
>py03564.t1
MPPPFSSARPPKRQRAALPPAPVTPLPAILRGLPSTLPRGVNSAGGLATPIPAGALHRHQ
HAQAHVYRSDRGLAATPPAASSSTPSVRGAASSRRSGAAAAAAAAAAAAAAAAAAALPPP
PPPRRAPSTHGVEARSITARLAARERGGSSVRTARLAYEAVVPSQTAVGVAAPPGVVLRR
FTPDGGYLVGFTSTMELVVYRVTGGGGGGRHHGRGGRRGRGYGSGGESLGAGGWGAGAAG
GNGGAGSGVDGGVAVEAPTAEPWERWFRKAYGTPIAPPGNHLCRDFCLVTRGGGHLLLAS
WAPPAAAPSPAAALAVAATAAAMAAASAAATTGGERNAAAAAAAAPLLAPPDSPGSSIAP
AVVAAAATAAAVTDAAGARLRGAGVATRSVPPLARVSLHLVHLATGVVADTVTLTDDWVQ
LENHAGVSLVGDRLAVLGVRSQTLHLLRIREGDEAGGGARFIPEAALGEHAYADDALVLE
RAEAAEARHRAAAAAATVATAGGSEAAGGALAEWPGGGAPAAAAATAGGSVSRGPPSIPR
RVPSSMVTPPRSPASGVAGAGRWAAGRRPPPGAPRRGGPPSPGHSRPGIPTAPRRAGGRT
PHGAAGRRPPPPSLAHGLAAAPEIGLGGGKSAVAPLSGLMHRLLTYVACEYARLGRAHAF
PAAASVYRCLLLLRAQLLDDGEHLLLRLGTADRGGGGSGSGGGGGRGGGSGGGGGSGGAA
AAAARVAFFAVYAIRRAAFVAVLDARSPGLWRLYERHRRLFLGDPAYAGWVRLPPTGGPR
RGGDTEGGGGSGIGNPSMVAAAASTGAAGGAGIGSGGGGAAAGSAVAGAGGGGGSSGGGG
GTPSTNTAAASAAADHSHRARSVVLAHLPTPPQTRSPSPYLDRSVFTWDESRTPALDGCR
PVPLPEYPVVKFASARHHGLRFRLTPGRGGGGRPPPPPGPRWGWFVGPGVGGGAAAAAGG
GGGITAAAAAAAAEHGAGATGAAAAAGGGAPPAAAGGGGGGGGGGGGGGGGGGGGGGGGV
GPAGLQFLLPLPPPARLAGRVGVKRSGLFLFHPYLPLVVSVVLSPLSAPVVNVHYR*
>py03941.t1
MVVHVPAFSRLRHALLRPCCAIDELCTSIAPHSLWHSLSLLSPSPLSLPFPLFSLPLFLP
PSSPPPRFSTMASGAVTKRLQSELMGLMMEPVPGVTAFPDGDSLNTWTGTLTPDGDSVYT
GCAFKLGLSFPGNYPLVPPSVRFVTRVWHPNVDYPSGAICLDLLKDAWSPSLTVRTLLIS
ILSLLDEPNNASPLNGEAARGWPDRLAFVAVAKAKYNEEATAGGGGSSA*
>py03982.t1
MPAHGMGGTSEGGARPPAYGWPKQAPPRHATAPLPPATLPPAHGTPSPPSISPTLAIGGG
SSHPHQPSPSWPVSSFHAPATEAGVGVWGTAVALRRADSAVSAESSFSSASYGPPPAVTS
MPSLARHSLHAPYAAPPGPQPPPVAATLPRPSAGGGGGGGSGGGGGGYGGHNHGVGGTPP
PSPYGDVRLLPSGLPVPASVLAAGGRPPPAHAGSGRRALLVGINYRGAKTLPWLEGCVND
VRLMHFLLTSRFGYRSRDMWVMTDEPDGIDAPVVRLRPTRRNILNGLHWLSGCAVSGDCL
FFHFSGHGGQVQDLDGDEEDGLDETLMPMDFEEVGHIVDDEIHSILVDGLQAGSSLTSVI
DTCHSGTVLDLPFIHELPAPPLPSSTSRRPAPTAPNPPAADSLLHMQLPGTAALVLSLVR
RRRARQAARSLARATAAGSAAARRTEELRAKLAPSAAELARRGRVVLFSGCADGQKSEDS
GCMSHDGTPTGAMTYAFVEAMEEAGVEWVEEPKGSADPFARRSGSGGGNLRCVGGTRLSH
GHIGEGGLTYMDLLKLMREKMVSVGLNQLPQLSSSHPMVLSDTFRL*
>py04068.t1
MDSASARVDEPVPPPGMSGLLDGALPMETAGGEGAAGGGGAASGGGPALDVAPVYSQMPV
AEGATDPSESGSAAVPPPEATSAGPLAEATSPTAGEVGLCTLRCLLANSTEFRLSAPPET
SVRDVKSQILTQQPPQVADFLRASHLPAVVSPDEMRLLHLGKFLDDSRKLADYDFAIGGT
APGDPTDGVTAVHLLCKPHRAAAEEAKERPAKGAGCCCSIM*
>py04304.t1
MTLLTYLRTVAGVTGAKLGCGEGGCGACTVVVSKPPPPPPPPPPPSLGGSRGAAGGVDLP
EAPRVVHAAVNACLAPLPSVDGCAVTTAEGLGGGLEGRSRLAPPHLASGGCSSSGGGGGG
GGGGGGYGAPPPLDGVQAAMAAGHAAQCGFCTPGFVGAARALWWDRAEAAAAAAAATTTE
ATAEATAEATAEVGSEGGGAGGCSAAAATAALSARPPPPLPPSSPPQPVGVVDIESLLDG
NLCRCTGYRPILDSLKALLPPASAAGTDAVAADGGGPGCGRGAVDDSRSDGGGGSGGPCA
AACGGRATAGGGGCPGRGYAAYPPTAPPAFPPELLVGGGPSPTLQRPPLVVAATPTSPGW
LSPRSLRALTAATAAAPAAVLVGGATELAVEALGGRPRPVDAPRLSLAGVGELHALRSTA
DGLVLGGGATLSRVVSFLKATVSACGGRGGNGGGGSSGGGGSGGGGTSAASALLRQLRRF
ASVQVRNMAGVGGNVVTASPISDLNPVWMAAGAVFVLASSAKEGGDMGGGPPATDATAAA
AAAIAAADAAATTTTGTVSADTDGCADLWVSVTTRRVAATAFFTGYRRTALRPGEVLAAI
LVPWTAPGEHMHAFKASRRREDDIAIVSAGIRLRLQWRPPPSPPPPSPAGANHPTIGGWR
IADAALAYGGMAATSVTTPRTAAVLVGAPWAPSTLAAALDVLAAEVALPPGVPGGMAPYR
VGVALSFLAQAWTRTALAVRGTDGDGASALWAPPRAEWSGAWDAADEEEAREQGELEVGG
GGADGLAGSLGMAPTGGAAASTAAVTDAAVEALERPVANGGAPPTADGAVADQSVGTAAK
TPGASSAGGAVKGPGPLPVDAWENGGDPQPGAWENGPVLPLNGNVGVGPRPPISSDISPP
SRTRVTHTTPHGGTFRGTQVFSATPPAAAVHVGKAAPHAAAAAHVTGTAAYVDDLPLPAR
GLHGALVLSGRPHAELRGLDTTAALALPGVVRVVTAADVPGSNAYGVTHVTDEVVFAESV
VTCVGQPVGLVLAASADAAAAGAAAVTVLYGADLPAVLSIEAAIAAESFVPGVPVHRIER
GDVEAAFGDAADATAVSDAAATGGATAVVGGTVRIGGQEHFYLEPQGSLAVPTGGGAGGG
GGMAVTASTQAPGKTQDVVATVLGVPASRVRAAVTRIGGGFGGKETRSVGVSAAAAVGAA
VTGRAVKVVLGRAADMVSSGTRHAFLAEYKVAYVSAGAAAGGTAAGTSGDDDGDAALRGD
ATGGAPFHPPVGRLVALSIDLYSNAGHTADLSIPVMDRALFHLDNAYNIPAVRFHGRACV
THTPSATAFRGFGGPQGMLVMENVVDHVARAVGLPPETVRAVNMYGGVAWDGVTSGGGAH
SDGGGGSSDPPPPPVETPYGMAFDPSSLRACWHTVLSDAGWSRRRAAVDAFNAAHRYRKR
GLAAVPSKFGIAFTFVTYNQAAALLHVSHADGSVLLATGGVEMGQGLHTKLAAVAATELG
LPPSAVHVEETASDKVANASPTAASASSDMYGMAVRHACRQVLGRLAPLPYARRINLSAY
GFYRTPRLDAVDLGAPSPARRRGSPFFYWTTGAAVAEVELSTLTGGWSARRVDIAMDAGR
SLNPALDVGQIEGAFVQGMGWCTMEELVRGCAPPPPPPPPPPPPPRDGGGEATGTAAAAV
AAGQPHEAPPPPPPPPPPPPPGAAHGWVGAGVTATTGPGTYKIPAARDIPRDFRVRVLDR
RCEADTIHSSKAIGEPPLFLAASVFFALKDAVYAARAHASTADPSPHPPPADAPADTPAT
DTPATTAAAAAAATPATDTPASRSQPAVPHVRLDCPASVERLRVACPDEYMGRAGRGGGG
EAGGEGVPAPDIAL*
>py04307.t1
MHITLDKTVGAQVVQPKHFAAFVADVQEAGVTVPDGDVTAALEAVLASPALSTFLLRCSR
ADVFDGSVAADFSGNIKDLRMLRSLKQLKYFYNLPAGQLTQVLAGVVASGDAVAAKPWNA
LAERVLASDELCTGLIKNLIIGKTASADLKAIYEDNAEWLLHNDPHALYPTSIYRQGSGH
VTSSEDSSRIEGVMSTTITTTIEIVRDVLSPDNHQLRDMYKPLKRCVAVVDERLDKLYGT
TLANYFAAHDIELVQLTYRCMEVDKDISTVEKMLVDLKGSRVSRNEPVLIVGGGVMADVG
GFACALYHRNTPYVMLCTSIVSGIDAGPSPRTCCDGLGYKNVFGAYHPPVLTLTDRQFFR
TLEKGWIRHGIAEIIKMAVTKDNTLFEALEEAGDKLVTSKFGIEGVEAGSHFDTLSESII
AKAMDGYVRSEYGNLWETHQCRPHAYGHTWSPGFELQAGLLHGHAVAIGMGYGAYLSFLE
GWISEVDFHRILKVISTVGLSLVHPILDNPNSLWQSQVKMTEKRGGNLCAPLPRGSIGKC
GYLNDLTRERLESTLIDYKELCKAYPREGAGIEPHCRDVGLEDPSTVKQHADNAVHASST
EEPSSTEEAPTANGNGAAANGNGEVYNDWIAKQQVSRNKGATSSSLMASMVDTTVEDTKT
PPAFPHATLFHEGGEEYAQAMTTPASSEFVKIAKDTVAAELFAPCMVGAIEGQFLKMVAS
MTKAKRVLDIGTFTGYSALAFAGGLPSDGQVVSIEFDEKCADVAQKCFDASADGSKIKLV
RGDAMKVVTEMADAGEQFDIVFLDADKVNYAHYYEAGLKMLAPGGTILADNALCSLVYAD
DDPVRLALHAFAQKVRADTRVEQVMLTVREGILLVRRV*
>py04518.t1
MAFASAAAGLGLRAPAAAATALGVAVRRVRLVPPHASRVRMTTAATPKDDKNEGADTQGS
MQASSRGQAPARRGRGRGRGWRGVPSLWGLSAMRPDLVAGELMGALDSPFFRTSGGGGLF
AGGWPSASGVDWAPRADLTVSADGKSYEWAVELPGLSKEDVKLSIDGDVLTVRGEKRSER
EVLGVGTERMWGTFTRSVVVPADADLDKSNVKAISKDGVLTVSFPKTTQHEEHAEKEDNT
IPIMGE*
>py04674.t1
MRPSRTVRDGHSRENRIKPPSCALLFTAPRLSTSSHPMRTHFVTHYHTLLLSAPAAGRVH
RKTLPRHHPHSRRRNLLSSTMAFVVTAVGLGAPAARQLGRASTTVTEGPPLAVAATPRMT
FRGGYPSADAQREAWRRRAANRSAAAGGQPQRRPEGPSQAELMDAVSGMAAEFMRNYSAF
GGPLAAGRCGPPAGQATGGRGARQQQRQQGRQQQQQQVDWVPRAERAETPTSYIYRLELP
GVGRNVKSELKATDRVIVVSGEKVRPSETANASADAAAPTSKVDVRNCRSELAYGSFSRT
LRLPADADVEAKDQIRAAVKDGVLTVAVPKVKVEPEPPAEEPVEIPIM*
>py04746.t1
MASPADLPAAPHPPSVSNGEAGDMSDAHSSGAPKPRVLTSEEAAVYDRQIRLWGLEAQQR
LSAARLLLVGTLPSHLGAELAKNLVLAGIARLTLCPFPSSAASTPSFLGATPDAFVAALS
EMNPHVAVEVLPPSPTTPALAGYAAVCALELGARYEAVLADTARAAGVPFFSGRTAGLYG
GLFIDAGDWTCAGGGAPPPAAQVPAEGGGAEVPPTAPATITTSFPTHAAARGVKASESVV
GWGVMAALGELADASAGSDAHGASGGGNDAAASPAKDAPLAGVPEGTPAPPSFSDVWARR
GGQPGGGGRGRRDEAGLVDAVARTAGVPLPAVAACLGVSARTSTFTAPLSLATPATTRHG
VPTMMVGEDPKRKFGKIARDADAKINAQSNRPQGWTRFSEVVNGRGAMIGFAAGLVVELA
TGQSIYSQVAALGSLPAELVSKVF*
>py04861.t1
MADKKDVPSGPSIGIDLGTTYSCVGIWQNDRVEIIANDQGNRTTPSFVAFTDSERLIGDS
AKNQVAINATNTVFDAKRMIGRKFSDPSVQQDMKHFSFKVVQKEGDKPVVEVQYKGETKQ
FSPEEISAMVLSKMREVAESYLGKEVKTAVVTVPAYFNDSQRLATKDAGTIAGLHVSRII
NEPTAAAIAYGLDRKTAGDTALERTVLIFDLGGGTFDVSLLSIEDGIFEVKATAGDTHLG
GEDFDNRLVNHFSAEFKRKNKKDMSNNPRSQRRLRTACERAKRTLSSATQTTIEIDSLFE
GVDFYSSLSRAKFEELCMDLFRGTLEPVEKVLRDAKAAKGDVDDIVLVGGSTRIPKVQSL
LVDFFNGKELSKSINPDEAVAYGAAVQAAILAGDTSERTQDLLLLDVAPLSLGIETAGGV
MTPLIKRNTTIPTKKSQIFSTYADNQTGVLIQVYEGERTRTKDCGLLGKFELTGIPPAPR
GQPQLEVVFDVDANGILNVSATDKSTGKQNKITITNDKGRLSKEQIEAMVQEAEKYKAED
EAAQAKIEARNGLENYCYNLKNTTVGDATVKEKLSEDDAKAIETIVADTLAWLESNDNAE
KEEYDAKLKEVEAVAHPIMTKMYAAGGGAPGGMPDMSGMGGAGAAPMDTGGADNPDITVE
DID*
>py04900.t1
MADSKPLTGAEGTPADTKPGTDDATPDGTGSSEQVNIKVRDSEGNEVQFRIKKKTQLKKL
MDAYCARMGTSVGTYRFLFDGNRVNDTDTPESLEMEDMDVIDAVLFQQGGIEAIASFTCA
PVLCGC*
>py05076.t1
MTTTAAAAAAAAGGGAADDDDPAASADALRQLCSAYCAAAEVLLALAEAEGEPGGGGAAA
AAAHDAAAEAALAEAVTLGGADGGVRVEAGVGMANLRLSQGRRAEAKAEMRSVCRALVAG
VAAARAATEAASVAALSQGGAPAGRGEMGTEEAAAAAVEPPALELRIAAGKQAVEVGLHR
LALAVLGGVVEEEDRNVEVWYLLAWSHARLGEAAAAAAALGRLREVVSKGDVEGVLDDDL
VDRLEASLARGEVGGGGGGADDDSEAEADDDDEEARMDTGSDSGDAQGGALE*
>py05680.t1
MTSLSGFLSGFLGVTGLTVELPTFSPALAPSVFTAPSLRNATYLDYPHFSLSMSTATRSA
LVVALNVDQGSLQRTDRSGWWTDARLPATAQLDNDYYQGNPYDRGHLARRASAAWGATLD
EAQAASDASMTYTNAALQRDTYNQDEWLALEDFVKDFEADANGRLCVFTGPVYGPPNAPS
AVYVTPRGGRGAPALVPAAFFKVLAYATPAGTLGVSAFLMAQDAAALRDKRGRGAPTFDL
RAYQVTVMEIEALTGLVFSDALRDANPLRFTPPGTPAPRVPEDNLGGDDGFPERRPIDGP
RDVLPPVGARPGGGRVRIVSALVNPAGRAERADEAVTLRNTGAAAVDVAAWSLTTARAGA
SARLGSGAAAVLLPPGGARSFRLGLPLGNSGGVLRLVDDRGVLVDEAFYTRAMVAAAGEG
NEVVFMRPT*
>py05984.t1
MAPALRWLLAVAVVVGVAAAATPAAAKLSFPPDFLWGTATSAYQVEGAIRAGGRGPSIWE
VFERVPGAIVNNDTGAVACDHYNKLEEDLDHLAALGVKAYRFSISWSRLFPVGEATGPPL
RAGVTFYNALIDGLLRRGITPVATLYHWDLPAALGHWATGDREGLVGAFVHYACACFAAF
GDRVKEWITINEPWVVAALGNGMGVHAPGRRDVAELYEAGHVLLLAHAAAVSSYRADYQR
AQGGRIAITLDGDWAYPQGGDADADGVAAASIYMDFRVGWFAHPIWGEGGDYPPTMRATL
GDRLPTFTRAEAAALRNSSDFYGMNHYRAALLATAPSRRSAVERVAAATAEAVSPNKTAV
AEAAAAAAAAVAAPGGGDPWGADSGVVETVDPSWGKTDMGWVIAPDGFAQLLLYVTRTYT
PAGGIIVTENGMAAPNETTVAEATNPDGRGSKQRIAFFDGYLRAMHGAIADGADVRGYFL
WSAMDNFEWGFGYGKRFGLLWVDFDDPARTRSRKPAFSWYRSVVTTNSIEGRG*
>py05935.t1
MASGPAIGIDLGTTYSCVAYWADDRVEIIANDQGNRTTPSFVAFTTTERLVGDAAKNQVA
VNAANTVYDVKRLIGRHFSEPSVQRDLKHFSYPVVAKDGDKPFVQVEYKGATKQFSPEEI
SAMVLAKMREVAESYLGKEVKDAVVTVPAYFTDSQRQATKDAGVIAGLNVSRIINEPTAA
AIAYGLDQKKSSGASRGERMVLIFDLGGGTFDVSLLSIDDGIFEVKATAGDTHLGGEDFD
NRLVLHLATEFKRKNKKDLTGNSRAMRRLRTACERAKRTLSSATQTSIEVDSLFEGVDFY
TSISRAKFEELCMDLFKSTMQPVEKVLKDAGVSKAQVDDIVLVGGSTRIPKVQSLLVDFF
NGKELCKSINPDEAVAYGAAVQAAILSGVTSEHTKDLLLLDVAPLSLGIETAGGVMTPLI
KRNTTIPTKKQQIFSTYSDNQPGVLIQVYEGERARTKDCGLLGKFDLSGIPPAPRGQPQI
EVTFDMDANGILNVSAADKSTGKENKITITNDKGRLSKEQIERMVSEAESFKDEDEKARA
RIEARNSLEGYLYNVKNSTLSDKAVKDKLSEDDVGTLERTINNALEWLESHDSSEKEDYE
RKMSEVQEVVNPIMTRFHQSSGGGGAGGMPGGMPGGMPGGMPGGMPGGGGAPMDTSGSDP
NITVEDID*
>py06212.t1
MADTEAPPAPVEATVDATAAAPAPEAETYQFQAEINQLMSLIINTVYSNKEIFLRELISN
ASDALNKVRYQSLSDKSILDTEAAMEIRIIADKEAKTLTLQDTGVGMTKGDLVNNLGMIA
NSGTKSYMEALSAGADVSMIGQFGVGFYSAYLAADNVVVHTKHNDDEQYVWESSAGGSFT
IRKDTGPALTRGTAVVLHLKDDQQEWLEERRIKDLVKKHSEFIQYPIKLWVEKEVEKEVE
VDDEDEDKTEENTEAAAEGEEKKDDEEAKDESAKVDDEEEVKDVTEEETAAAAGEKKKKT
KKIKEKEHEWQLLNKNKPIWTRKPEEVTKEEYASFYKSITNDWEEHLTVKHFSLEGQLEF
RAILFCPKRAPFDLFEPRKKLNNIKLYVKRVFIMDNCEDIIPEYLNFVKGVVDSEDLPLN
LSREMLQQNKILKVIKKNLVKKCMDMFAEAAENKEDYKVFYEQFSKNLKLGIHEDAQNRE
KLAELLRYNTTKSPDELTSLKEYVSRMKEGQKNIYYITGASKKAVENAPFLEKLKKKGFE
VIYMTEPIDEYCVQQLKEYDGKKLVCTTKENMQLEESEEEKAAREAEAKACETLCEVVVS
DRLADSPCILVTGEYGWSANMERIMSSQALRDNSLSTYMSSRKTLEINPTNSIIRELRRR
VEADKTDKTVKDLVSLLFDTAMLTSGFSLEEPHVFAGRIQRMLMLGLQIEDDDEAGGEEK
KPDDVFDELPPLEEGAAAGGMEDVD*
>py06978.t1
MQIFVKTLTGKTITLEVESSDTIDNVKSKIQDKEGIPPDQQRLIFAGKQLEDGRTLSDYN
IQKESTLHLVLRLRGGMQIFVKTLTGKTITLEVESSDTIDNVKSKIQDKEGIPPDQQRLI
FAGKQLEDGRTLSDYNIQKESTLHLVLRLRGGMQIFVKTLTGKTITLEVESSDTIDNVKS
KIQDKEGIPPDQQRLIFAGKQLEDGRTLSDYNIQKESTLHLVLRLRGGMQIFVKTLTGKT
ITLEVESSDTIDNVKSKIQDKEGIPPDQQRLIFAGKQLEDGRTLSDYNIQKESTLHLVLR
LRGGMQIFVKTLTGKTITLEVESSDTIDNVKSKIQDKEGIPPDQQRLIFAGKQLEDGRTL
SDYNIQKESTLHLVLRLRGGMQIFVKTLTGKTITLEVESSDTIDNVKSKIQDKEGIPPDQ
QRLIFAGKQLEDGRTLSDYNIQKESTLHLVLRLRGGM*
>py00132.t1
MAPPAFVPGAHPLSVAGSLRGCLSPVVSSRSRSSTFLGATVAAGDHAPSRAAFRMVAPPP
PRRRDSNPQDKAAADGGRVGERERLEATLKVDVVPGGDSPPPEEEMSEYDPRRFNDANPP
PPLSMKDAMDLWIENILVLYGDKKPRDTVPVAEGEVSDLVGGPFFLALHRCFKEYGPIYK
LAFGPKVFIVVNDPVVCRHILRERSILYDKGVLSEILEPIMGKGLIPADYETWKTRRRAI
VPGFHSAWLEFMTGMFGYCTAGLADKLDALIDASDADAPVVEMETEYSSLALDIIGKAIF
NYDFKSTQTESPVIKAVYRTLREAEYRSTFLLPYWKFEPLNWIVPRQRQFRRDMKLINDT
LRKLINEAQHGKQSTELDDLKRRDYENVSDPSMLRFLVDLRGESTTNKQLRDDLMTMLIA
GHETTAAVLTWATYELVQQPDLYARVRAEVDAVMGDRQTPPTFDDVKALDLTRRVLAEAL
RLYPEPPLLIRRLLADDTLPGGEIGKPTSLKRGTDVLICVYSLHRSPSLWEEPDRFDPDR
WLKPHSNAGVEGWAGYTPPSKGKGAGLYPNEVNADFAFMPFGGGSRKCVGDQFAMLESTV
AFATLMRRFDFSLACAPEAVGIDTGATIHTKGGMPIQVRKRGDRADLSDASAKLSK*
>py07137.t1
MDAPLPTSAVAAQGAVVSSAFFFSTVAGVTLLLVVASSLFFCILTRRPVPTGIPGPPPYP
IVGNVFHIDAHNLPKSFFNLHATYGRVVKLHLGPRIMVSIADSGLAEAIFTASRGGWSNS
DLFRFVFGPFYPRSAIVVEGADWRRIRRVLHGAVAGGGGGGRWPSGKEGVLPTTRAAVGR
GLDRLTAAATAAAQSSGKSTAIAPRGAEVDVGIPVDMMAWSQEIMFESLGGYAFGSEWKL
YPEAAAPSSGASGRSAEDGGVGDTAAHTQRPFYDAMHTITLAIPRRVSRPWSALWSLPTA
GNRRVWAAEATIREELTSVIARRREDRARAQLQGSPPLQPVPLLDALLDAAGDANGGEGA
SLPIEDTRLSEADVLDNAATIAFAGTDTTAATLAFLFYHLAKHPKVQAELVAEIKAATAL
DAPTGAKDSHAGTTLPTDGDSDSGGGPRHSPRKLLSAEELDALPLLSAVISESSRLLPTS
FAIPRTARKTFTYGNMVIPSGTLVIINVLRMGQDEGLWPAPAPGIKPQDFCVDRWLGADG
NSRKRTAYAHLPFGAGDRSCIGRPVALSQVKAIVVQVLAAGWEVLPVEGRELKFAIHLAL
VPDGGAWVTFRRRRH*
>py07262.t1
MSTPARRRLIRDFKKLQQDPPSGISGAPCDNDIMKWSAVIFGPDDTAWEGGTFKLTMHFT
EDYPNKPPVVKFVCRLFHPNVYADGGICLDILQNNWSPIYDIAAVLTSIQSLLCDPNPNS
PANSEAARLFQENPREYHKRVQATVEASWT*
>py07323.t1
MVRALACLAAATAAVTALATTAAGAPPSIIRLPRGFRPEGIVALTPPYFAVGSLAGDGRI
YTFNAASGTGAEVFNTPNQTIVGMSYDPFSGVLWVAGGPVGGNVLALSDGGATLLATIDV
PTDGNTAPAFLNDAIVVPRAGAVAVTDSVNAALYVVPTAAACGPPARGLAAAVATRARRV
PLTGDWVQVEGFNANGIEYSRRARSLVVVQSVTGLLFAVDWDGAAKTIPVKGGPLTFGDG
LLFDAVDPAVLYVVRNRLQVIAVVRFEDAATLTDGARVERNITNADWATPTTVAQAADGS
LLTVDSQFGAADPAEADYFVYRTPAATGGESKKGDPRVCGRRRHGWRGGRGGYGGHGY*
>py07389.t1
MYDVLQRYKGFDASEITILKDDGSCSDELIPTGANIRKALTKLCGEAQEDDIIFVHFSGH
GTQVPADDDDPEDDRKDEAICPTDMSLIVDDDLRAIVSTIPDGCRLTLVTDCCHSGSMLD
HSEVAIEGEKDGNSKASLLEESASLMSLLTGGTREVGGVDVKNRALPITDVASLLTQITG
RSVQPGNIRSTLGEFFGGDAGRLALQYFLKSGKSGSGMSGGSGLAAMAGMLAASQGGGQS
SSSGGGSSGLAGLAGSLLGGKKQSQSSGGGGSAALMGLAGSLLGGKKPQQSSHSSGGGSG
LTAAMGMMSMLSGSGGGGSSGGSHSTSHSLGGSLSEDKGILITGCQAHETSADVRPPGGK
AFGALTNSIQTVLKTNPDASYYDVVSGARTVLSQAKHAQNPCLECSEKNSRLPFIC*
>py07884.t1
MASRRVPVFDGISSSRRRVTQRGASGRPEDTTLLIARAKEARAARAAARAAAAAASQLQA
AGRGAAVGRRDVAARAAALGGRLAAAAAAAGPVLLSGESLPALLREALYVGTAGQAFVAG
TTPAVLPGGWAPWLPGLAKVLSVERLAAAATAAAADDAGVGAEGGALAALGTAAGRVLLL
LLAGIGARATAGEQQADADGDVTMDSSDVVAPLPPPDDDVAAVLAAVDVLGSASAWAPPA
SSAVVSVAVARSAVEWGAFSSFAAALAAPTVPVWALVRTSLVFVDLCLASAMACRGGPAA
GAPAVGEGSLLAAAPRHLVALVLSRWAASVLAVPGLSTALSATELAELDRAPTVRETIKT
LAASATLPAVAGGRVGADRPLARVLFGEAAVGGAQPATDASGALGSMEAARVAAGPIDAA
ARVAAYEAMLGNLLDIGRGAWTDEDAAYTATVMSVLVRLLCAVPGLTSRRGRGAGEGDVG
GGTDDLDAASGMLDTESDSDSDAEVRAPSSALAAETPSQPATAVRGAGGAVASNRTELLP
LGRSIGALRADLLSRLGPLLDEQVVRRLFDRCLPRLEESCTGAVASVGGGDVVTAAGETP
ASDVCQMLTLLARRRRNGSNLLCNSIAFWVPSSPSSPHVLLRLWAACSSVPLTTTKDGRT
LVTAARSGTAAAASVSPMGLTLRPTCGPVLLLFCRAYAHLLSIQDEDEMYELQRPLSLVS
VCAIATALKATLVASVCPAALGLRWGTPVVAGAVDLLSVRSVRAAVVDVLDRLHAADSRR
RFVPGPSFWLAPARSLESPGFVHDAITAGAPPAAVDSAADAADAAGGANEGSDGASGAPV
DRGFVVEPAFAVDPMSAAVIDVDDRRSFRFGGSRFGPAPLDGGVPKHGPDSGGGGRREQG
SAVRSAGDLLHLCPYAVPFSTRVLVFHAWVAQRRIHSSASTWVTVRRSRLFEDALTHLGG
LPDHALRSRVRVKFIDEHGLEEAGIDGGGVFKEFMHQLLATALSPSLYGLFKATDEQLLY
PNPSSGLIMERHLSKFEFLGRMLAKAVFDGILVDVPLAGFVLAALLGRPYSPNDLRSLDP
ELHRNMMLVKRMDAADVDSLGLTFTAVDNEFGEAREVELVRGGRDKAVTGANRVEYIQRA
AHHRLRQTRQQTMALRRGFGTLIDPRWSRLFGERELQLLLSGTRGAVDVADLQASTVYTG
GYTASTPVIVWFWETVVALPADLQSALLLFVTSSPRAPLLGFRHLDPPFTIQRAHGTDRL
PSASTCMNLLKLPEYGDAQTTGEKLRYALRSNAGFDLS*
>py08174.t1
MAARRMLVAAAAASVAALALTAGTAQAAAASRDRPAAGDAAKPLTSDFGTPVGDNVNTLS
VGPRGPQLVQDTRAFEKLARFNRERIPERVVHARGTGAHGVFESYGDLSDLTRAGFLGGA
GRKTEVFVRFSTVIHSKGSPETLRDPRGFAVKFKIAEKYGGGVWDLVGNNLDVFFIRDQV
SFPDMVHSLKPDPVTNIQDPNRFFDFFGALGGAATNMLTTLYSDLGTPATLREMNGHSVH
AYKLVSAERKVTYVKFEWTSQQGIKNFTAAEAMGMQGKDFNHATRDLYNSINDGKFPSWE
LRMQVVPSDRMDKLAFDPLDATKRWPESVAPFKAIGKMTLNRVPDNFFQTTESVAMSPGT
FLPGAIEPSEDKLLQGRLVSYPDTQRYRLGANYADLPINRPLSPVRAYTQDGAGNNGAMT
GTLNYGLSLTHPVFPTVDAARFSESKVCDVVTQAPIPITADFAQAGELYESFSPRDQENL
VANLAGDLGQVRSDLVRNTMCSHFYKANEDFGRRVVEAVKCNMRTVQTMASHLDDGISDD
RRY*
>py00308.t1
MRKRASSLPRLPQDARAKGLAHAEAAISANGLTHLVIGVYVLISAAVWWFGAYKEFHFGH
GPNGEDVWQRWPIAIARGFGFTLNFNVQLIFLLACRKLLTWLRSTPLSIFLPFDQAMPAA
HMAVGYIIAGSAVVHAIFHLIAGLTPGDQRIGWAAGFGGWTQAAVTGFVLATIMTTIIVT
SLPSVRRKHFERFYQTHLVAAAVFFLILIFHGMLAGALYTYKWIAAPVALYVLDRGLRTL
QTHRGVVSLLPDDHFAMRMVSPSVARLALPRVFSWSPGQYAELRIPSLSRTQWHPFTIAS
APHEEHMVFFIKSGGDWTNALVDHVRAAAGDLSGDRSMDNPPPTHLDIHVRGPFGAPAQH
TGQYSRVLLVAGGVGVTPFLSVAKDADRVIKEVRAADAAAAAANPRRKSVASRPSTAESS
RRSVSTAAAANGKAVANEGVHSPGATTVAHLGRSFAYEGVANGADALTEVITEAPTEAAD
LPGGSCSDLSSDIESHPRTSDEWAVDDEGGADSSDDDADGDREDDAFGAFAARHESMARF
LRSVTVSYAAMWVLLARIALLSLAATVHHVSMGASPGLTPYDSTGLIIADLVFAALFAAP
VVGSVVLEAAAAAKDLSFATAADDVALTVVSIIGVLLPALALGGVADDRSTPVGYLYALV
LLPATVAAFGWRHTHLLKRQLLVAPTRTGDVARLRAVDFLWTAPTVADDGWVVAEVASIG
DTVRLHRFGTREVAPEVADMDGDGSESSSCDWEQQARSEPGASVDVEAGGDTVTPRKPAT
AGGAKARGGDGDDDTELRLSGERRSSIGSLDSVALGRRLSLNYGRPAWEAVLSTLVAHSR
SGSAVGVFVCGPVAMTDAVREAAREAMRASRHKSRREGGGGAYGRNVRLTVRAENF*
>py00350.t1
MAQGGEGGGCTVAMEAVAARSGCGCGRGSGGCGSGGSDLRGSDVKRRVLVGGVAGAQRPE
KLVEQRTEEAAGWLALAGGLYDRPCPHAVVGRITRPPPRRRHGNRRPAAAARGGVAATGM
GGAVAVLALLLAVALVAELAGLAVASRSQDRYWDHETEMPISSFSFLAYRRISGTDGPGM
VLGNMAWSTSGKGGESGSAWVFTMPSNESVTLMPDHASTWKRRLEWTISTHTEDAFEGHD
LVGSKFYIKMALHFPFVWHSVLRAGARVPASVAGQEPDGDEARWVRGYLVGLVEDMVVNI
AASEGTAFCSDTVRHRSGLCNNKKHPGWGVTNASLRRLDGGQDPAYADGVSAPSGGNRPS
AREVSNAMCAERNGSADGNRFRHTELLTFFGQLLDHDVGHTPTGNSKSNLLFKEDLDIPI
NKDDYLFFKVRSSGTELPMTRSVYTRQLTASAVRTQPNRLTSYIDGSVLYGSDGYRWHCL
REKRSGRLRLMGKDKLLPKNRVADLGLTVENSPTSGPEFFVSGDPRANENVMLLALHHVF
AREHNRLADKIARARPEWDDTAIFESARSLVAAKLQQITYNEWLPCLLGSTQLPPYRGYK
ADLDATLSAFFTTAAFRLGHTLVNKEITRLGPGNQPLDGGPVSLRKGLFNPAFFEETGTD
PFIRGSANTLASELDLAVVDGLRNFLFNDIPGEGGFDLVALNLQRARDHAIPDYNAARAA
YGLSRKTSWGSVTDDRDVARRMADLYGSRPDDVDAFIGMLAEDPRPGSPVGELLGTALST
EFARLRDGDRFFYKNVRWPKALRSAMSSEIAAIEGDRITMRGLLLANTDIDTKDLPSGNS
FCPSELRR*
>py08669.t1
MDLFALDLFNPSAATQRRSRAVDPWGLWRPMTDPSWVQSMSVWQPHSAVSRSEDGKLNIR
FETPGFPRDRLNIELSDDHSVLTVSGSMRKETKADEAGEAGGAQTQRNPWSSVEERQFSQ
SYRLPRDADVESIKADYEHGVLAISVPSKGAVALPQKRTIAIENKDPPQVTE*
>py00496.t1
MSVSSSPSLSPEYDLPAAGDAAAWEALVRPCTGRLQLVEAPGRLGAVASRLFRTKLKAVT
VWVHCGVHYLPAPQAGPACTPPILGDLPSVDEVDTRFGFFPLRRDHPAAPPSFAVRVFRA
GPGEGLHGIEGRWGVEVIATADADHPLRLCARSQADAEAWAHQLRARLAPLSEVWSRHVG
AARGRPVVGSGANVAHLGPAEATQVSAMAALQDGARRVLASDVVGGVAGVMTALVQPEAY
NLAVAAGPVVGVALGALGFAMRVLVAARTVFQEAAGVSEQLDELHGKLVEHVLPSLQSLP
DDGTVGVGDLMIKLGLLVADMEVLAGELHHLVRSRRQRASLAFLSAHRGGGVVSDLRARL
RTARHSADELVQLIQLGLQRRSVSVAVQTRQAVEATSLQVTAMKAVRKNLPPLPPSIFND
WGDLTMPAARLYAAVIQSDSTTCAAVGAHGQGGVGKTLSCLLVAHRVAEEADGRRRFPDG
VHWVQLSQDSSLVDVKQRLCDVATTLSGDHVVANDLDVAAGYLQAALQAKSCLLIVDDVW
DDRWAATFIGALRTSAGSCLLVSTRRVDIAARTGMSTSVLVGTHEKTSAAGVLLVHAEAG
GRIWEDKTDHLVHHAVSMCGGLALALAVMGSLVRERGWASAVELVRRQGDALPSKSLPVE
ANYQLSLRACLLASYRALGVGVDAIEQPLWHARFQALCVVRPKEQLPGAALAALWGEDDP
EVVRQIAWTLQDRSLVTLHGDEANGTLLLSLHDLVIEFLAYPGLMGQAQREDIYGKMMTK
YCERNRVGNDSTWMPAFSGPSCVTLRKLWELPSDGYIEHMLPRLLRAGGARGRSELCALL
FHWRFIAWRVEVGDGSCGVYRMDTRGHDSAVCVDVLDRVATVVEGALVHPDLALSERLQQ
AAWEVMERFSSWPRVTDGETEAHLLSLLLASARSYVNRPAVELYGAARLRLPQERRVFGC
DSGVQRVCCVHSSGDVILIAGLASGKLNCWEERSGKCAHVLEGHTSAVTCVAALDGGGSE
GGGRVVSASADHTLRVWDVYSGECLAVLKGHTRAIDCLVVLDGGGRDGGGRIASKSADHT
VRVWEVDSGRCAAVLEGCTGATRCLAALGGDGSGSGARVVSASADYSVLVWHVNSGNCVA
ALKGHTGLVRCLAVIDGGGSDHGARVVSGSHDLSTRVWDIDSRTCLAVLEGHTNWVRCLA
VLDGVGAGGVCRVVSGSADCTLRVWDVDRGTCTAVLKGHTGTVRSVRVLDSGSSGRKRQV
VSASADHTLRVWEVDSGVCVSVLNGHTQWVRCLAVAHGDGSGGGGLIVSGSEDDTVRVWE
ADSSKRITMLESCAGWVKCLAVLDGGGRLGAGRVASGSADHTVRVWDVDRGTCTAVLNGH
SDSVRCLVVLDGGGSGGGGRIVTGSHDHTIRVWDEHSGSCMAILEGHSKWVRSLAVLDSG
GSNGGRRVVSGSHDLSVRVWDIDSGTCAAVLKGHTREVECVASLGGGGSSSGERVVSGSH
DFSLRVWEVDSGACVAVLSGHTNWVRCLAVLACVGGDDGCMRVVSGSDDHTIRVWEVDSG
SCVAVIQGHMSQPRCFAVVGGGGGGGGNGPVVSESAGDAGRLRQSDDGHTGSTAVDSLGG
ASLSYGQLSIGASSAAAAGASSWAGACFLLDQRGRCALVDMRRDAKHGSGHLRYLPAPPG
ASAMCCVSPGIFAWGTRDGHVYFGRQIGGHRQA*
>py09105.t1
MFGGFPGMGGMPGGMPGMGGMPGMRRGPAADTTKLYKTLGVSKDADPGQLKKAYRKLSLK
YHPDKPGGDEEKFKEITHAFEVLSDEEKRNIYDEYGEEGLSQHQSGGGGMDPTDVFAAMF
GGGGGRSRGPRKGEDVVHRLNVSLNDLYNGRTSKLAIVRNRVCSGCNGCGAKDPKLVTTC
RSCNGEGVKIHHMQIAPGMVQRVQAECNVCGGVGSSISPLDKCVKCNGDKVVKDRKVLEV
HIAPGMQSGQKITFTGEANDNPGLVPGDVVVILEQTEHPTFVRKGSNLIMVKEISLVDAL
CGVSFTVQQLDGRFLHIQSPPGATIKPDSIKSVPNEGMPTWKRPYDKGYLFVRFKVNFPT
NINARQAHALVSVLGPRTPPDAPPDGFEVEECPLLDFSEEHARQTQNGGEAYDEDDGEDG
RPRVQCAQQ*
>py09160.t1
MARTPLPPRPVAAAAVATAAVAAAVATRALVGRGCLAAAVASTLAAALTAVAWPRFATDT
LGLHGTSFAGPTSGGDWPLLGRVAELATALKDRRMCFLFADWRAAAGAPNYQVWTAGTRR
VFITNPIDVRYVLARADPPRDLSLLGVFGLVVSPQVLLLTRGDIHTRTRRLLQAPLNGDS
VLAIAVRVALAEVGGRGGRFARALATAAAASSDAAKGSTNSYASSTLSVSHLFEHMALSV
IHQLLVSQPLPSDEILDKLNSTLPLAAPVQIVPAPKVFAPRAAARLRALGDYFIALYESH
EAARRAAYADGSWDPVPPKDILDVLLADVDEPKGAYRGDRRRLSADFMLLLSAGYDTTAH
SLDYAILTLCRHPETQDRIVKEVADVLGCPRDTPVADLPLTPSSLDRLTYLQTVWKEITR
LFPATAGGPSRRPAVPLTLPSDGSVIPAGTAIKLPQYVVLHDEEAFPDAHSFRPERWLPS
GPGGPAGVKTADLSWYPFGLGPVSCPGRRLSQLEWKTAVVGILWAYQLRVATGEPVRGLD
LLTLRPSRYEVRVTRREGAPPALPAFA*
>py09209.t1
MQIFVKTLTGKTITLEVESSDTIDNVKSKIQDKEGIPPDQQRLIFAGKQLEDGRTLSDYN
IQKESTLHLVLRLRGGMQIFVKTLTGKTITLEVESSDTIDNVKSKIQDKEGIPPDQQRLI
FAGKQLEDGRTLSDYNIQKESTLHLVLRLRGGMQIFVKTLTGKTITLEVESSDTIDNVKS
KIQDKEGIPPDQQRLIFAGKQLEDGRTLSDYNIQKESTLHLVLRLRGGMQIFVKTLTGKT
ITLEVESSDTIDNVKSKIQDKEGIPPDQQRLIFAGKQLEDGRTLSDYNIQKESTLHLVLR
LRGGM*
>py00829.t1
MGAPATPASGGGNGGALPPAREGQPLAAASSGGSYSSTTAATAVAMSEHAAAAAAGALTP
RTPPTPPTRILLLMSDTGGGHRASAAALTAALTRHAGATAVSATTVDLFVDVAGWPLSGL
PAQYSFLARHPLLWRVTWALGIFPPTRLLCNAVLRTLAGRALGRRLVAEAAASAGGGDVA
SDAAASTGPPDVIVSVHPLAQSAAVTALRMLAEAEAAAVGGGGGGTATTSPVPGLLRPLL
TVVTDLGAAHPLWFTPAATRVYSPSAAVSGVAVGEGVPPARLRRYGLPVRPTFWELNGGD
ADAKPDPIDGGGTAGEGGAKPDAAAAAAGDSPPTGDAAGSKAALRARLGLHPTAPAVLLV
GGGDGVGGLRRVVPAVVDGLAATLGATGAQVVVVCGRNERLRSSFARRTWALVPAAVDSG
VSPPRGAAEGQQEGVHGSPDAAAVAVVDSGSGAAGGSGGAAGGVIVLGFVSNMADYMRAA
DMLITKAGPGTIAEALICRLPILLCAYLPGQETGNVTYVVDHGVGAYESAPARIAATAAE
WAASPSLRAAMAARAGALAAPDAAVRIAEDIWAVAVASRAARAGAAVVGGGAAAATATRG
RRRRLGVGEPGGASVLFDRVKALLRLLCGGAIACTAHTWRAHVHKESS*
>py10585.t1
MDLFALDLFNPPAAPQRRSRATDPWALWRPMTDPSWAHSMSVWQPHSTVSRSEDGKMLNI
RFETPGFPRDRLNIELSDDQSVLTVSGSMRKETKADDAGEVGGSQAQRNPWSSVEERQFS
QSYRLPRDADVESIKADYEHGVLAIAVPSKGSEALPQKRTIAIENKDPQVTE*
>pyi00792.t1
MAFVPAATAAAHFRCARRIGNAALTAGRPFRPRVVPAVRACRCVGRDDDKGDGFSGGGGS
GGGRAASGVDDSSYGGTTPQPPNHRREAWRQQAAAFGEAVIDAAGRGDVAAALGEVGAAV
AEVAGSSDVHAAVAEMVAELFSGQPRDDGQHSDTQGDDSPQRPPSSTRTAEASASAGTAR
QTQASVANSAPRRPRQRDWPQQVPSPLRAAAAAEQLLLPPPTQGVETTQPPPSPPPHHAS
AGWAPPAECRETSSSYVWRIELPGVARADLRVSLVPASRSVWVSGVKPRPAGGAWVGVKA
GAPQSAVGSSEVLYGAFRCRLPLPLDADVAAVPHGAPASLRDGVLTVTVARLPPPPDTVF
DIQVV*
>py01289.t1
MSKKESPRLVLLPTFPTAAVVVAATTAGAAAVVATLTAGGGAASWAAVATAAATTAIVTA
LVWPRVATDVLGLHGTSFPSPADGGDMPLLGRVPQLVTAARGKTLVHTYLDWQRRVGWGV
NHQFYTLGRRAVVIVDPDDIRAVAMRLNAPRDQRKLRFFGTPLSADMLFVVPDPRHDNAR
RLVHPFLSGTPTTETVLRVVNETLWGVPSRSVGSDGARSGGGAAPPARWAAHLEALADSG
ESVDIDDLATSFTVHMIYALLYSETPSLSELADEKDRLIRLIADTTALVGLPAPELLGRA
RMTSLRKAGDKFFIEFERRAAARRAAYVTGATAAQPPRDMLDVMLADLDKGKTGAYQGDR
RRVAADMLFYVLAGYDTTAHSIAWTMHALLDNPDVEARLVAELDFAMPPAGQPITAAHLA
AMPYADAVWKESLRRFPPAPNGSIRKLPADLRLPSSGDVIPAGTVVHLPIIANHHNPTAY
ASPLAFDPTRWLPPTAPGGGGHTPAAQRAARTHFLAFHLGPRACPGQNMAAVEAKAMLSV
LFHRYRWSRVGDSADVVLENLLTLRPAGLRVTLQRRAVRA*
>py01303.t1
MGDRAATGGGFANTAGDEAGTMTTEWGAPVGDKDHSLAATPSGGLLLQDTVTLNKLSRFN
RERIPERVVHARGTGAYGYFQAYGDESALTRAAFLAAAAERVPLFCRFSLVTLSKSVAET
CRDVRGFAVKMKTSEGIWDMVFNNLPVFFVRDQRHFVDVIHAFKPDPVTNLQDFDRVFDL
MGALGGEATHMLTYLFSDHGIPADYQHMDGNSVHAYKFINAAGKVTYVKLRWRAVAGVKN
LTEEEAHALQADDLNHATRSLYTDIKEGKFPEWELQVQVMQPEQLDDFDFHPLDSTKHWP
EDQFPFRSIGKMVLDEVPSNFFEHTEQAAFSPGNMLPGAIEASEDRLLQSRLISYFSAHE
YRVGTNHYKLPVNRPVNTDGGTHNYSADGQMNMGENKGTLNYEPSLVHKTYRDESHARFH
AQPLPKGTYVQEEIKKTLNFQQAGDLYRSFSEEMRANLVSNLAAKLADSQSDLIKNTMAA
HFFKADREYGQRVAEAIGADATEMDLIASKLRD*
>py05115.t1
MADAVVSRIYHAVKVLKRFVAVPDGVDALAAVFRLCSGDQWHAMAGALFRSLPPSGLEDS
ADDEVVSQMGNVDVVAVSPAEDVDIRVWQLVLVLGGQHDGADLLVRWASSRRGGGGPTSP
VSPGEGSWRAATALSLTLFRSELLGLGSSVGEAPSDDGVSVAVFRPFELILSMSCFSGLE
QDVRRASMVSSSSRVAAQLAGEEPSYEDRLASSLRGSFARICAIVRDVISGWDALARTRG
FRSAKVMLSSYLLWSPATGGVVAMGRPEDAESGVVAPHGQGTDLLTGRGPSLRGRPLAWS
EVQQLQDDAVQDILSLGDAQLRAAASMMLEHVYTCTAAGSLGIAVTRSMAKRGVGGGVGS
RLMEGVQPRSAAVGSSVAGVPEFTSRQAAKKRKTLGRLSVDMYRPPTWDRCSNLVPPTLQ
MVARGLTAFKVVSLPRDSPPFWAASKAVIQRWQSPPSPADLSSLQLAYRADCSVAGLYVQ
QLCSLAAPGIGGRRGLLLWTGRTGADAPDDVIDAPNPVQLREAWQVVNEALSQVAANYVC
GFDHLVRAHADAWADARSQTPFGCASSSRAVSSSSGAAAFDVLPQFLGSQVQLVLCDPPY
GTRSALRLDESSHDVLTEADMRSAVVLYRTLIRPGGHLLLFCLTQQLNPWMETLKALVDV
NPSGLLATLPAFSVDSHPLVAIKEPHAVNTMRSQSTNLSNKADFIVHATRRGASAEKAFV
QVNYRTWNIVPSQYPAHDNFIDHVRPPHYNEVVRRRRDGSRPWLRPEQKSLALILELVLR
FSQPGDIVVDAFAGTCVTAAACIRAVLGQHRLVVSCDSDPVVIQASLPRVRREFVNHGLC
GGTAGRGVFALRPIKQGAYVGPFWGAVVYAELGKKRVKTARYAASVLGSLGPSARDFSER
AMQVVLDESDFSGGDSEDWAGSRRQRPAPHVLRRGDGRQQRRAAERGRTPPVEPPPHEAV
FGDSAFSSMFVVPSPLCVMEYINDGRPTSAIEVEAAVASASQASTPPAPGEEEEEGGDAG
GSVAGGGHGRDSGPPADTGERRWTGHASPNVRI*
>py01581.t1
MGPSLAAGYAAVLWARTAIRVLVEVGPPLDVSRNRGRLSDTVYEWVRDGLMARGGGGGGV
GDGWASLVPRGATFAVDARVGGVAGAPDGGAGLTRAVGLAVKDAVCDALVGGGAAKPDRP
EGGYATADVPLFIAASGTEVTLYRDLVGGSLHKRGYRAGGGVVHRAALNETVAAGICYAA
GFSVEGGWAPPAGVSSPLAPRGADAAAGESPPLAPPAPAAWDAGAPLAVVDPMCGSGTLL
VEAGLLARRVPPGLLRPPGAPAHPFTRWPDYPSGAWTDLQHQAAAAVRPAAACGVRLYGN
DVHGGALSLAVAGLSTARLDRMVVLNQGDAATYTPPGGVGVVLSNPPWGRRLGRGAGDAS
PADPRSAGAGGGASGAGGGDGDADPWGALGTFLRRQAGGATATLLSGDAGATRGLRMRAA
AKRPVRIGNVDCRIVQYAVLPPREGGRDGRDGRDGRDGRDGRDGRDGRD*
>py05620.t1
MPAADDPLARLHGRVACDAYFAAFFHSPEVERARSGRGFPRVGGRDMDFYSAIEGVRYYG
GIEQAIAQKRFTDIADWLALPKTCTAGGTLMKNNYIKYALPREAALHSLLDATYRRVGLY
VATGERHPSVGSAGGGSGGGVPPDTATSPAAAAAAAAAAAGEPAEWRRGIRPFSPPLQAG
VRGCEVAASARPGRAGDEEADSNVRDWEEHSETTAAVIAARTLVNDVEEMERAQPELEAP
IAARAVYLDVRNHLIRMWYRDVGSRLSVATALADVPPEFHSVGVLAFSYLERHGVINAGA
LPVGGSPVAARVRELLAAPPDHRPRLQRRARRQRVAVVGAGMAGLAAARQLTSFGLSVTI
LEARDRLGGRIQTDSDTFDGVPVDLGAMLITGIAQNPLAVVAAQVGAASVVVQPACPLFD
TDGGQVDADADRAAEAEFNAILEEVDARRRNEAASLSATSLGEVVRATWRRREKMRLVAS
TRAQGAARAAAAARLLVKREDQVVGEGGDRGGLDDRDASEAAAHDDVGADRGAPGRTGVN
GIGSSGRGGCGGSDVRRRGGGTGGCAGDSDGADTGGSDGAVSPEEVSRIDPSSVSSNPLM
VRLLRWHQANLEYGCAADVNDVSAVHWDQDDPYGFEGDHVLLRRGFRPILDGMTAGLEPF
IQTGKVVTKVAWRGSGVTLTTVDRAAVEEAAAATAAGAAAAATTATVPPLTPTTADYDAV
VITAPLGVLKAGDITFSPPLPARKAAAIRRLGCGGLMKVALSFPAVFWAPDDLFGTLHDD
DARRGEFYIWWNMAAVLGAPVLLAIVAEPSVGALEALPDADVTAAAMAVLRRRFPSAPDP
TAARVTRWSADRYARGAYTHIPVGSSGADYDTLAEPVGRRLFFAGEHTCRTNPTTCASAF
MSGLREAARVVDALGWKELITETHAAVLAAELGNMGTGAAADAGAGAGAGAGAGAGAGAG
TGAGAAAAAAGPAHIPAGTAAAGTAGGLRGAGDARGGAPAAAPGGGGLVAAAAGGTAAGG
TGGEVPVGAGGGSGGGGDRGGRGGPGGAAAVETATVASPAAAGCGGGSVAAAAAERAPSA
ALPAGATTTAAVGGMAGGDGGGGGGSSKRAGGSPGRAPKRPRVDGGGGGGATGGGVPRAA
PATASDRRV*
>py04715.t1
MGPSPLTPYQPPSGRAHPMEFSAATAYVLAAPCHSSLRFLLSPLSASVACVGRPRLSSLW
RWRANRAAVMQDRSSPSAAGAPAASSASDGSMPPTVVAPIPVAAASASSPVAAAAAFTPA
PEATGDAGAPPLPLRPMQLIYSDVFLTHVAPGPHPERPERLAAAVATLRRLQAAQGLPLH
WTPPPPLTDARLATVLAAVLAVHDGAYVDELAGLSARGGGGLDADTYVGPRSYGTALLAV
SGWLAGVDSVLGGRMASGGSPGSSLTPSASSAASLGGLADEPGVPVDGCRERGSEAAAAR
PVAELTIPAAGTVAADSPASSPPPVLAAFVLARPPGHHATPTTGMGFCLLSNAGIAARYA
TDVHSVERVAILDWDVHAGNGTAAVVAADPRLALADSHQMPLFPNTGPPGVWGASGNILN
VALTAGGTVDEYMEAFTGQMLPFLAAHAPGLVLVSAGYDALEEDRLAGMCWAPADYGALT
VALRDAIGADVPVVYGLEGGYDWRGTAAGVAHTVAAHVGVSVSAVKVAEEAAAVAEVLET
RGMVGPPGGG*
>py04721.t1
MADVAWRVAPPASRAQLATAHTPAYVDAALTGALSAAAVRATGFPWSPDAAVRAAASTGG
TVAAALGVLGVTGGGGGEGGGRIAGHVAGGTHHAHADRGAGFCVFNDIAVATRVVQAVHP
AAAARVLIIDLDVHAGDGTAALFPPPPGHPAGTPLPRGTPAAPTVTTLSLHGATNWPPVK
PPSTYDLPMADGATDADVLTALAAAIPRVVAATDPTLIFYQAGVDALAADTLGRLAMTPA
GLRRRNRLVYRTALAAGVPLVVTMGGGYTRPVDASVAAHADVYLDARAALREVPPPGGGG
G*
>py05933.t1
MTRCNGPNKRRGGSHQGHRSKRAHQAGQPEGGTLGGGAATRGVGLVPIGVDDGGDVNKGE
DGDDGDDSDEDDDNDDGDDGDGDGDGSGSGGGSGGSGGSGGGGGGGGGDGHGGKDSDGDE
GDGGDDDEFAGRGREKTAAATATATLQVESVATVGAVAEGVVAVAPPVPLPAVAATPPTV
VPVKQAAAADAASVVTAAVAMATAASAAAADAAAAAANAYTAVTAAAAPAAEVAVTAGRP
QEAVATCFGGGIGGQSDVEGGTPLSARAPSEIGSDTTSGERSLKGEDDPSRSVAYLDALA
APSSAKQLAWAALAEMVGTAFLVIFTTGAVVNATATAAGTSSLTEINLLSGLGLVLGILL
AGPRSGAHLNPAISLAVAINRPTSLPWFKLPIYWAAQLAGGLAGGGLVYGAWQVPIRTFE
RVQGIVRGTDASAISAGSFTCYFPAPGAISPNTNQWVNETVSHVTAFLCEAIGTAILACV
VAGVLDRRVAKHIDKESVIRALVIGLTLFMVETLLGPLTTGCFNPARDFGPRLVTLFAGW
GRVAIPGPRTGFWIYIVAPLVGGPIGMAFYDHILSRM*
>py07167.t1
MGRKKIKIERIPDERNRSVTFTKRKNGLLKKARELSILCDCDIAVLIFNNASGRCFEFSS
DETSRTLTRFATYEGDVELRGLGENAEPRTFSSTLAMEEA*
>py08944.t1
MTASGPDCVPLAQAAAAFSSPPPPPALPALSRAVVPIAVALAGVAMTPPSPPPSPPAATA
AAPTAAAAAAAAAAAPADSAASVAADAAGVRVFVADAAAPPAADAAAPPVTGAAASATAD
AAAARAVDAAAPAVDDAAGALASLTLTPPLVPPPASSPPRSPPPPLSPLKPAKETAVVDV
IAAAAPSTPSPADGAGVAPTGAEAPPSRPRPPPPAPGAVTAHTSTAEVVAAAAAAAVSAA
TAAAAATAAAAAPLPAAVPSTPLALFGRAIRAGRYRRLVLLTGAGVSTAAGVPDFRSPTA
GLYACLRRVAGDRLGDPTDVFCISSFRADPAPFYALARELWPSEAVRPTRAHRLGVALAR
RGLLRRLYTQNIDGLDRVAGLVPPLLLEAHGSFATAKCIEGGCGAAADIAAVRAAVDAGS
VPSCGACGGLVKPDVVFFGEPLPAVFHASFDGDVAQADAVLVIGTSLRVAPVCVLPEAVP
PGVPRVLLNREVAGDIGERPGDVLALGDIESSVTELAAACGWPEAVMG*
>py09197.t1
MTWPSPRGRWSPPPGGGGGGGGGAVDRLLIVDADVHQGDGTAAVFAAPGAPDGLPPLRLA
HPPVAAASVGGGAVLPPAAEIEAAISAAMADRWSAAAAAAAAAVAAWRRDEAAGRGGRAP
PPPAPPPAPGVVFTLSLHADKNFPARKVQSTLDVPLADGTADGAYMDALTGVLTPILAAF
RPELVLYDAGVDVAAADALGRLALTDAGVYARDVAVMEAALAAGAPVATVIGGGYAADRA
ELAHRHSIVFRAAVDVWRWLGVAGMRW*
>py00356.t1
MPGRSNSPPSSSTDDSDADSSSSAEATDVSDAGSTTSAGKAGSVDLDSSAESSSASSSPA
RRPRQGRAGGDDSSLSEHTKSSSPPPTPPRRGGGGRGGRLKVVAEEEEEEEEEEEEESEA
PGDNDGGGDVMDEDDDEEEGEEEEEEESEPAGGGASRSRGGGGRGGSRAGRGRSAHRSAD
AMDVDNDDGDDADDADASRDRKRGGGELGRRGARPVARPSTAQSSAAGRRRSAGGGPGRS
SPADDDEEDNSGGGAGRPGVAARPRASAVAASTIAGRPSSSGKAGSGGRARAVRGASPPR
STGGGGGGRGGLRRKGGPQGTLRVRSGGDDADDADGTGGGGGGAGGGADRGDPDGRRVGS
ASRPPRPAKGARGGRERNGDLASGRSAASPPSPPRTLPPPGVTDAAAAGRTNGEAGGSPP
LAEVVLPLAIGTIVPCTWRGEEVHEAKVIERRLKPGTPDYEYYVHYAGFNRRLDEWVELH
RFDLDALRRRRPVAGKRGGARGGGAAAAGRGGDADGAISRGRAGGAPAGGTVAADRSRRR
NSNMARRGASPSADGGDGRASAAPAPGRRGRHSSKGGVATTGAVASGGAPGGVGTGGGTG
GGGRAGRDEKTAEEREHEEATKVKNVQTLQLGRWRIDTWYYSPFPAEYANYSTLYVCEYC
LSFMRTPAALARHAARCTLRHPPGVEIYRRGGVSVFEVDGASNRVYAQNLCYIAKLFLDH
KTLYYDVDPFWFYIMCEVDARGAHLVGYFSKEKHSEEDYNVACILTLPPYQRKGYGKFLI
AFSYELSKLEGKVGSPEKPLSDLGLLGYRSYWSQVLVDLLRAESGAALSVTEISARTMMK
TDDIVSTLQVLGLIQYYEGQHVVELRRVANLKMGSRGLPCDPSCIRWTPHAPIGGAPAGG
GGGVAAPSPPAGRRR*
>py02283.t1
MASCYTAGRGTPPAPAPLPRPGALSWLPLAATLRDGAPVTVRQLAAADVPAAAALLRHAV
TVDRAWPWEEPLDDTAFAAYWCSHAAFVVVPAPGGEGGRGRGAPSHPPESSPLPPRPQPP
LLTAGSSEEEGERTNLSGGAPLSSGHPAGGGRATAAAPGRPAPPVVHGDGGGGGGSGCRN
SGSGGGGCAGSGTPPAGAVSPCPPLLGAFYVKPNYPGRCDHLANGGFVTAPAARRRGVGT
LMAAAHARAAADLGYRGVVFNLVFANNAAATALWERVGMRRVGTIPAAARMRPVGGVGEE
VSYVDAHILYRSLV*
>py03649.t1
MARGVTGKRKEPELDGRRYVRGSSGHAASGAGAPPPPPPHFSRGGGADAHRNGVMGGSTA
AAAGALPFPGSLAGGGGVAGGPAATAATGAAAEAAAAAAVNDVPPPIDLSTVLLTADNKP
VVGPVGDDDVYYLQPRQVVPESKRRRPAPLGAWTQDTRDILGPDSQHAYVQRWVRMTQLE
AKGEVSFRIVVNDTSRDAMLNLLALKNVFVKQLPNMPRAYVSRLVFDRKHESLALMKSGA
TPVGSGSAAAGGETVMGGCCYRPFKEQKFAEVAFLAISQTEQVRGYGTRLMAQVKERAKR
CGLTHLLTCADNNAVAYFKKQGFSKKITLPFELWQGRIKDYEGVLLMECKLHPQVDYLNM
PLLLKAQKCCLVEKLKEVSLSHVVYPGLDVTSLRRGLPLESIPGLADISWRKDGRGGAAP
STRGGAASGAASRDPAAQAALKQHLQSVLDQIKAHGSSWPFLDPVNPEETGAIDYYQVIK
NPIDLSVIQTRLNEGWFYVTKEIFLADLKRMVENCRTYNGKAHYVTDLACQIERVFLSKL
*
